# Supplementary material for: Incident light and morphology determine coral productivity along a shallow to mesophotic depth gradient
Source: Ecol Evol. 2021 Aug 30;11(19):13445–54. doi: 10.1002/ece3.8066 (PMC8495790; doi:10.1002/ece3.8066)
Supplement: Supplementary file 1 — Appendix S1 [file ECE3-11-13445-s001.xlsx]

## Sheet: Mcav
	10 m				12 m				20 m				30 m				40 m
	X	Y			X	Y			X	Y			X	Y			X	Y
SZA (theta)	Ed (mol/m2/d)	mol C/m2/d		SZA (theta)	Ed (mol/m2/d)	mol C/m2/d		SZA (theta)	Ed (mol/m2/d)	mol C/m2/d		SZA (theta)	Ed (mol/m2/d)	mol C/m2/d		SZA (theta)	Ed (mol/m2/d)	mol C/m2/d
-80	1.10117	0.124572		-80	0.414418	0.105755		-80	0.0776304	0.0965271		-80	0.0110506	0.0947028		-80	0.00170208	0.0944466
-70	3.02141	0.177187		-70	1.2001	0.127283		-70	0.218722	0.100393		-70	0.0307541	0.0952427		-70	0.0046872	0.0945284
-60	5.60736	0.248042		-60	2.31509	0.157833		-60	0.426038	0.106073		-60	0.0595728	0.0960323		-60	0.00902016	0.0946472
-50	8.50608	0.327467		-50	3.62923	0.193841		-50	0.688176	0.113256		-50	0.0964656	0.0970432		-50	0.0146966	0.0948027
-40	11.2795	0.403459		-40	4.98528	0.230997		-40	0.984096	0.121364		-40	0.14269	0.0983097		-40	0.0214445	0.0949876
-30	13.8067	0.472704		-30	6.21216	0.264613		-30	1.2757	0.129354		-30	0.187834	0.0995466		-30	0.0290002	0.0951946
-20	15.6038	0.521945		-20	7.128	0.289707		-20	1.51675	0.135959		-20	0.228312	0.100656		-20	0.0354888	0.0953724
-10	16.9042	0.557574		-10	7.64208	0.303793		-10	1.67227	0.14022		-10	0.258466	0.101482		-10	0.0402062	0.0955017
0	17.293	0.568227		0	7.70256	0.30545		0	1.69603	0.140871		0	0.263347	0.101616		0	0.0417269	0.0955433
10	16.8005	0.554733		10	7.0632	0.287932		10	1.57723	0.137616		10	0.24503	0.101114		10	0.039109	0.0954716
20	15.7378	0.525615		20	6.16896	0.26343		20	1.34438	0.131236		20	0.210686	0.100173		20	0.0338904	0.0953286
30	13.8326	0.473414		30	4.98528	0.230997		30	1.06186	0.123495		30	0.167054	0.0989773		30	0.0268834	0.0951366
40	11.3659	0.405826		40	3.59942	0.193024		40	0.773712	0.1156		40	0.122083	0.0977451		40	0.0197208	0.0949403
50	8.5104	0.327585		50	2.39803	0.160106		50	0.522288	0.108711		50	0.0829008	0.0966715		50	0.0134525	0.0947686
60	5.65056	0.249225		60	1.50768	0.13571		60	0.322834	0.103246		60	0.0511488	0.0958015		60	0.0083592	0.094629
70	3.03566	0.177577		70	0.82512	0.117008		70	0.174528	0.0991821		70	0.0271728	0.0951445		70	0.0043848	0.0945201
80	1.10203	0.124596		80	0.332165	0.103501		80	0.0679536	0.0962619		80	0.0102773	0.0946816		80	0.00163382	0.0944448
	50 m				58 m				65 m				75 m				100 m
	X	Y			X	Y			X	Y			X	Y			X	Y
SZA (theta)	Ed (mol/m2/d)	mol C/m2/d		SZA (theta)	Ed (mol/m2/d)	mol C/m2/d		SZA (theta)	Ed (mol/m2/d)	mol C/m2/d		SZA (theta)	Ed (mol/m2/d)	mol C/m2/d		SZA (theta)	Ed (mol/m2/d)	mol C/m2/d
-80	0.000266587	0.0944073		-80	6.16464e-05	0.0944017		-80	0.00044064	0.0944121		-80	4.7925e-06	0.0944001		-80	3.9217e-06	0.0944001
-70	0.000729648	0.09442		-70	0.000167962	0.0944046		-70	0.00118152	0.0944324		-70	1.2739e-05	0.0944003		-70	1.04976e-05	0.0944003
-60	0.00141048	0.0944386		-60	0.000320242	0.0944088		-60	0.00228226	0.0944625		-60	2.45784e-05	0.0944007		-60	2.00578e-05	0.0944005
-50	0.00230213	0.0944631		-50	0.000523152	0.0944143		-50	0.00371261	0.0945017		-50	3.99562e-05	0.0944011		-50	3.17434e-05	0.0944009
-40	0.00336528	0.0944922		-40	0.000770256	0.0944211		-40	0.00547344	0.09455		-40	5.85439e-05	0.0944016		-40	4.69152e-05	0.0944013
-30	0.00447552	0.0945226		-30	0.00103334	0.0944283		-30	0.00730944	0.0946003		-30	7.86434e-05	0.0944022		-30	6.51024e-05	0.0944018
-20	0.00562464	0.0945541		-20	0.00129946	0.0944356		-20	0.00900288	0.0946467		-20	9.87801e-05	0.0944027		-20	7.88832e-05	0.0944022
-10	0.0063288	0.0945734		-10	0.00148003	0.0944406		-10	0.0101347	0.0946777		-10	0.000111806	0.0944031		-10	9.10656e-05	0.0944025
0	0.00660528	0.094581		0	0.00149386	0.0944409		0	0.0103464	0.0946835		0	0.000111956	0.0944031		0	9.38736e-05	0.0944026
10	0.00625104	0.0945713		10	0.00144504	0.0944396		10	0.00962064	0.0946636		10	0.000106002	0.0944029		10	8.77392e-05	0.0944024
20	0.00543456	0.0945489		20	0.00127656	0.094435		20	0.00823824	0.0946257		20	9.13898e-05	0.0944025		20	7.35696e-05	0.094402
30	0.00433728	0.0945188		30	0.00100224	0.0944275		30	0.00648432	0.0945777		30	7.28953e-05	0.094402		30	6.2856e-05	0.0944017
40	0.00319162	0.0944875		40	0.00075384	0.0944207		40	0.00479952	0.0945315		40	5.33185e-05	0.0944015		40	4.46688e-05	0.0944012
50	0.00217814	0.0944597		50	0.000504576	0.0944138		50	0.00328709	0.0944901		50	3.67463e-05	0.094401		50	3.03048e-05	0.0944008
60	0.00134741	0.0944369		60	0.000312638	0.0944086		60	0.00205718	0.0944564		60	2.26002e-05	0.0944006		60	1.92456e-05	0.0944005
70	0.000702432	0.0944192		70	0.000164808	0.0944045		70	0.00108518	0.0944297		70	1.20428e-05	0.0944003		70	1.03982e-05	0.0944003
80	0.000260496	0.0944071		80	6.10416e-05	0.0944017		80	0.00041783	0.0944114		80	4.58162e-06	0.0944001		80	3.84739e-06	0.0944001
Depth integrated Productivity-Wall									65 m slope				75 m slope				100 m slope
									X	Y			X	Y			X	Y
		X	Y					SZA (theta)	Ed (mol/m2/d)	mol C/m2/d		SZA (theta)	Ed (mol/m2/d)	mol C/m2/d		SZA (theta)	Ed (mol/m2/d)	mol C/m2/d
		Depth (m)	mol C/m2/d	Ed (mol/m2/d)				-80	0.01525	0.0948178		-80	0.004281	0.0945173		-80	0.0002412	0.0944066
		10	44.4085	169.159				-70	0.04078	0.0955174		-70	0.01138	0.0947118		-70	0.0006366	0.0944174
		12	11.0221	68.1088				-60	0.07846	0.0965498		-60	0.02178	0.0949968		-60	0.001218	0.0944334
		20	1.47604	14.4002				-50	0.1265	0.0978661		-50	0.03531	0.0953675		-50	0.001967	0.0944539
		30	0.195122	2.19485				-40	0.186	0.0994964		-40	0.05176	0.0958182		-40	0.002878	0.0944789
		40	0.0300153	0.345406				-30	0.2497	0.101242		-30	0.06958	0.0963065		-30	0.003863	0.0945058
		50	0.00474991	0.0548113				-20	0.3115	0.102935		-20	0.08633	0.0967654		-20	0.004801	0.0945315
		58	0.00109737	0.0126707				-10	0.3536	0.104089		-10	0.09633	0.0970394		-10	0.005459	0.0945496
		65	0.00740804	0.0858739				0	0.3672	0.104461		0	0.1029	0.0972195		0	0.005847	0.0945602
		75	8.11756e-05	0.000941373				10	0.3451	0.103856		10	0.09711	0.0970608		10	0.005374	0.0945472
		100	6.68379e-05	0.00077469				20	0.297	0.102538		20	0.08349	0.0966876		20	0.004744	0.09453
								30	0.2364	0.100877		30	0.06814	0.096267		30	0.003774	0.0945034
								40	0.174	0.0991676		40	0.05041	0.0957812		40	0.002793	0.0944765
								50	0.1185	0.0976469		50	0.03421	0.0953374		50	0.001902	0.0944521
Depth integrated Productivity-Slope								60	0.07382	0.0964227		60	0.02097	0.0949746		60	0.001179	0.0944323
								70	0.03882	0.0954637		70	0.01108	0.0947036		70	0.0006333	0.0944174
		X	Y					80	0.01479	0.0948052		80	0.004187	0.0945147		80	0.0002388	0.0944065
		Depth (m)	mol C/m2/d	Ed (mol/m2/d)
		10	44.4085	169.159
		12	11.0221	68.1088
		20	1.47604	14.4002
		30	0.195122	2.19485
		40	0.0300153	0.345406
		50	0.00474991	0.0548113
		58	0.00109737	0.0126707
		65	0.272119	3.027
		75	0.0741446	0.849
		100	0.0041042	0.048

## Sheet: Spist W
	10 m				12 m				20 m				30 m				40 m
	X	Y			X	Y			X	Y			X	Y			X	Y
SZA (theta)	Ed (mol/m2/d)	mol C/m2/d		SZA (theta)	Ed (mol/m2/d)	mol C/m2/d		SZA (theta)	Ed (mol/m2/d)	mol C/m2/d		SZA (theta)	Ed (mol/m2/d)	mol C/m2/d		SZA (theta)	Ed (mol/m2/d)	mol C/m2/d
-80	0.173655	-0.00418501		-80	0.0665755	-0.00518085		-80	0.0124896	-0.00568385		-80	0.00178204	-0.00578343		-80	0.000274113	-0.00579745
-70	0.477317	-0.00136095		-70	0.193981	-0.00399598		-70	0.0353583	-0.00547117		-70	0.00497059	-0.00575377		-70	0.000758117	-0.00579295
-60	0.89113	0.00248751		-60	0.375913	-0.00230401		-60	0.069012	-0.00515819		-60	0.00964051	-0.00571034		-60	0.00144988	-0.00578652
-50	1.36218	0.0068683		-50	0.59171	-0.000297093		-50	0.111737	-0.00476085		-50	0.0156414	-0.00565453		-50	0.00237691	-0.00577789
-40	1.82637	0.0111852		-40	0.815357	0.00178282		-40	0.160013	-0.00431188		-40	0.0231176	-0.00558501		-40	0.00343198	-0.00576808
-30	2.25465	0.0151683		-30	1.02086	0.00369399		-30	0.207956	-0.00386601		-30	0.0304802	-0.00551653		-30	0.00461074	-0.00575712
-20	2.58651	0.0182546		-20	1.17301	0.00510899		-20	0.247247	-0.00350061		-20	0.037076	-0.00545519		-20	0.00570672	-0.00574693
-10	2.828	0.0205004		-10	1.25634	0.00588398		-10	0.272095	-0.00326951		-10	0.0418958	-0.00541037		-10	0.00650246	-0.00573953
0	2.89094	0.0210858		0	1.25971	0.00591532		0	0.275283	-0.00323986		0	0.0426341	-0.0054035		0	0.00680054	-0.00573675
10	2.78791	0.0201276		10	1.14502	0.00484865		10	0.254539	-0.00343279		10	0.0395876	-0.00543184		10	0.00626616	-0.00574172
20	2.57982	0.0181923		20	0.989496	0.00340231		20	0.215914	-0.003792		20	0.0339496	-0.00548427		20	0.00549029	-0.00574894
30	2.24644	0.0150919		30	0.791381	0.00155984		30	0.169849	-0.0042204		30	0.0268769	-0.00555005		30	0.00430704	-0.00575994
40	1.82308	0.0111547		40	0.567691	-0.000520472		40	0.123405	-0.00465233		40	0.0196232	-0.0056175		40	0.003172	-0.0057705
50	1.34965	0.00675179		50	0.377875	-0.00228577		50	0.0832723	-0.00502557		50	0.013325	-0.00567608		50	0.00214332	-0.00578007
60	0.887112	0.00245014		60	0.237552	-0.00359076		60	0.051503	-0.00532102		60	0.00822226	-0.00572353		60	0.00132045	-0.00578772
70	0.47507	-0.00138185		70	0.130404	-0.00458725		70	0.0278718	-0.00554079		70	0.00436968	-0.00575936		70	0.000699019	-0.0057935
80	0.172675	-0.00419413		80	0.0731376	-0.00511982		80	0.0108596	-0.00569901		80	0.00165253	-0.00578463		80	0.000262237	-0.00579756
	50 m				58 m				65 m				75 m				100 m
	X	Y			X	Y			X	Y			X	Y			X	Y
SZA (theta)	Ed (mol/m2/d)	mol C/m2/d		SZA (theta)	Ed (mol/m2/d)	mol C/m2/d		SZA (theta)	Ed (mol/m2/d)	mol C/m2/d		SZA (theta)	Ed (mol/m2/d)	mol C/m2/d		SZA (theta)	Ed (mol/m2/d)	mol C/m2/d
-80	4.3524e-05	-0.0057996		-80	9.93384e-06	-0.00579991		-80	6.5245e-05	-0.00579939		-80	7.12922e-07	-0.00579999		-80	5.64494e-07	-0.00579999
-70	0.000118999	-0.00579889		-70	2.65896e-05	-0.00579975		-70	0.000173586	-0.00579839		-70	1.83957e-06	-0.00579998		-70	1.50025e-06	-0.00579999
-60	0.000226908	-0.00579789		-60	5.2285e-05	-0.00579951		-60	0.0003389	-0.00579685		-60	3.59438e-06	-0.00579997		-60	2.8696e-06	-0.00579997
-50	0.000374358	-0.00579652		-50	8.59594e-05	-0.0057992		-50	0.000550022	-0.00579488		-50	5.89116e-06	-0.00579995		-50	4.90493e-06	-0.00579995
-40	0.00055741	-0.00579482		-40	0.000124321	-0.00579884		-40	0.000809093	-0.00579248		-40	8.8945e-06	-0.00579992		-40	6.69946e-06	-0.00579994
-30	0.000725328	-0.00579325		-30	0.000165452	-0.00579846		-30	0.00111504	-0.00578963		-30	1.16806e-05	-0.00579989		-30	8.7912e-06	-0.00579992
-20	0.000920938	-0.00579144		-20	0.000211144	-0.00579804		-20	0.00132654	-0.00578766		-20	1.42891e-05	-0.00579987		-20	1.14644e-05	-0.00579989
-10	0.00101274	-0.00579058		-10	0.000237902	-0.00579779		-10	0.00150647	-0.00578599		-10	1.6715e-05	-0.00579984		-10	1.35082e-05	-0.00579987
0	0.00107369	-0.00579001		0	0.000236274	-0.0057978		0	0.00150435	-0.00578601		0	1.63277e-05	-0.00579985		0	1.37989e-05	-0.00579987
10	0.00100665	-0.00579064		10	0.000227271	-0.00579789		10	0.00146625	-0.00578636		10	1.56557e-05	-0.00579985		10	1.14121e-05	-0.00579989
20	0.000880805	-0.00579181		20	0.000209926	-0.00579805		20	0.0011975	-0.00578886		20	1.30484e-05	-0.00579988		20	1.1302e-05	-0.00579989
30	0.00070079	-0.00579348		30	0.000164596	-0.00579847		30	0.00097429	-0.00579094		30	1.06618e-05	-0.0057999		30	8.45294e-06	-0.00579992
40	0.000506347	-0.00579529		40	0.000121167	-0.00579887		40	0.00072036	-0.0057933		40	7.44163e-06	-0.00579993		40	6.45667e-06	-0.00579994
50	0.000355108	-0.0057967		50	8.0663e-05	-0.00579925		50	0.000500515	-0.00579535		50	5.1999e-06	-0.00579995		50	3.93146e-06	-0.00579996
60	0.000218199	-0.00579797		60	5.02762e-05	-0.00579953		60	0.000300417	-0.00579721		60	3.31929e-06	-0.00579997		60	2.5755e-06	-0.00579998
70	0.0001161	-0.00579892		70	2.64311e-05	-0.00579975		70	0.000162838	-0.00579849		70	1.74001e-06	-0.00579998		70	1.32723e-06	-0.00579999
80	4.23014e-05	-0.00579961		80	9.86947e-06	-0.00579991		80	6.23765e-05	-0.00579942		80	6.85843e-07	-0.00579999		80	5.3892e-07	-0.00579999
Depth integrated Productivity-Wall									65 m slope				75 m slope				100 m slope
									X	Y			X	Y			X	Y
		X	Y					SZA (theta)	Ed (mol/m2/d)	mol C/m2/d		SZA (theta)	Ed (mol/m2/d)	mol C/m2/d		SZA (theta)	Ed (mol/m2/d)	mol C/m2/d
		Depth (m)	mol C/m2/d	Ed (mol/m2/d)				-80	0.0023377	-0.00577826		-80	0.00066415	-0.00579382		-80	3.6476e-05	-0.00579966
		10	0.133744	27.6125				-70	0.0063305	-0.00574113		-70	0.0017528	-0.0057837		-70	9.4493e-05	-0.00579912
		12	-0.0103437	11.066				-60	0.01212	-0.00568728		-60	0.0033673	-0.00576868		-60	0.00018355	-0.00579829
		20	-0.0101261	2.3284				-50	0.019862	-0.00561528		-50	0.0053906	-0.00574987		-50	0.00029985	-0.00579721
		30	-0.00183209	0.354845				-40	0.02951	-0.00552556		-40	0.0078044	-0.00572742		-40	0.00043384	-0.00579597
		40	-0.000294052	0.055572				-30	0.038478	-0.00544215		-30	0.010768	-0.00569986		-30	0.00061387	-0.00579429
		50	-4.71822e-05	0.00888019				-20	0.04845	-0.00534941		-20	0.013857	-0.00567113		-20	0.00076148	-0.00579292
		58	-1.08512e-05	0.00204006				-10	0.053575	-0.00530175		-10	0.014854	-0.00566186		-10	0.00083414	-0.00579224
		65	-6.75898e-05	0.0127738				0	0.056848	-0.00527131		0	0.016138	-0.00564992		0	0.00089213	-0.0057917
		75	-7.28344e-07	0.000137697				10	0.053	-0.0053071		10	0.015321	-0.00565751		10	0.0007958	-0.0057926
		100	-5.82906e-07	0.000110098				20	0.045568	-0.00537622		20	0.012973	-0.00567935		20	0.00072637	-0.00579324
								30	0.035778	-0.00546726		30	0.01025	-0.00570467		30	0.0005857	-0.00579455
								40	0.026917	-0.00554967		40	0.0076647	-0.00572872		40	0.00043951	-0.00579591
								50	0.018242	-0.00563035		50	0.0051888	-0.00575174		50	0.00029424	-0.00579726
Depth integrated Productivity-Slope								60	0.011338	-0.00569456		60	0.0032018	-0.00577022		60	0.00018226	-0.0057983
								70	0.0060551	-0.00574369		70	0.0017021	-0.00578417		70	9.8503e-05	-0.00579908
		X	Y					80	0.0022866	-0.00577873		80	0.00064762	-0.00579398		80	3.6552e-05	-0.00579966
		Depth (m)	mol C/m2/d	Ed (mol/m2/d)
		10	0.133744	27.6125
		12	-0.0103437	11.066
		20	-0.0101261	2.3284
		30	-0.00183209	0.354845
		40	-0.000294052	0.055572
		50	-4.71822e-05	0.00888019
		58	-1.08512e-05	0.00204006
		65	-0.00238944	0.4667
		75	-0.000690532	0.1315
		100	-3.8773e-05	0.0073

## Sheet: Spist S
	10 m				12 m				20 m				30 m				40 m
	X	Y			X	Y			X	Y			X	Y			X	Y
SZA (theta)	Ed (mol/m2/d)	mol C/m2/d		SZA (theta)	Ed (mol/m2/d)	mol C/m2/d		SZA (theta)	Ed (mol/m2/d)	mol C/m2/d		SZA (theta)	Ed (mol/m2/d)	mol C/m2/d		SZA (theta)	Ed (mol/m2/d)	mol C/m2/d
-80	0.173655	0.0250234		-80	0.0665755	0.023899		-80	0.0124896	0.0233311		-80	0.00178204	0.0232187		-80	0.000274113	0.0232029
-70	0.477317	0.0282118		-70	0.193981	0.0252368		-70	0.0353583	0.0235713		-70	0.00497059	0.0232522		-70	0.000758117	0.023208
-60	0.89113	0.0325569		-60	0.375913	0.0271471		-60	0.069012	0.0239246		-60	0.00964051	0.0233012		-60	0.00144988	0.0232152
-50	1.36218	0.0375029		-50	0.59171	0.029413		-50	0.111737	0.0243732		-50	0.0156414	0.0233642		-50	0.00237691	0.023225
-40	1.82637	0.0423768		-40	0.815357	0.0317612		-40	0.160013	0.0248801		-40	0.0231176	0.0234427		-40	0.00343198	0.023236
-30	2.25465	0.0468738		-30	1.02086	0.033919		-30	0.207956	0.0253835		-30	0.0304802	0.02352		-30	0.00461074	0.0232484
-20	2.58651	0.0503584		-20	1.17301	0.0355166		-20	0.247247	0.0257961		-20	0.037076	0.0235893		-20	0.00570672	0.0232599
-10	2.828	0.052894		-10	1.25634	0.0363916		-10	0.272095	0.026057		-10	0.0418958	0.0236399		-10	0.00650246	0.0232683
0	2.89094	0.0535549		0	1.25971	0.036427		0	0.275283	0.0260905		0	0.0426341	0.0236477		0	0.00680054	0.0232714
10	2.78791	0.0524731		10	1.14502	0.0352227		10	0.254539	0.0258727		10	0.0395876	0.0236157		10	0.00626616	0.0232658
20	2.57982	0.0502881		20	0.989496	0.0335897		20	0.215914	0.0254671		20	0.0339496	0.0235565		20	0.00549029	0.0232576
30	2.24644	0.0467877		30	0.791381	0.0315095		30	0.169849	0.0249834		30	0.0268769	0.0234822		30	0.00430704	0.0232452
40	1.82308	0.0423424		40	0.567691	0.0291608		40	0.123405	0.0244958		40	0.0196232	0.023406		40	0.003172	0.0232333
50	1.34965	0.0373714		50	0.377875	0.0271677		50	0.0832723	0.0240744		50	0.013325	0.0233399		50	0.00214332	0.0232225
60	0.887112	0.0325147		60	0.237552	0.0256943		60	0.051503	0.0237408		60	0.00822226	0.0232863		60	0.00132045	0.0232139
70	0.47507	0.0281882		70	0.130404	0.0245692		70	0.0278718	0.0234927		70	0.00436968	0.0232459		70	0.000699019	0.0232073
80	0.172675	0.0250131		80	0.0731376	0.0239679		80	0.0108596	0.023314		80	0.00165253	0.0232174		80	0.000262237	0.0232028
	50 m				58 m				65 m				75 m				100 m
	X	Y			X	Y			X	Y			X	Y			X	Y
SZA (theta)	Ed (mol/m2/d)	mol C/m2/d		SZA (theta)	Ed (mol/m2/d)	mol C/m2/d		SZA (theta)	Ed (mol/m2/d)	mol C/m2/d		SZA (theta)	Ed (mol/m2/d)	mol C/m2/d		SZA (theta)	Ed (mol/m2/d)	mol C/m2/d
-80	4.3524e-05	0.0232005		-80	9.93384e-06	0.0232001		-80	6.5245e-05	0.0232007		-80	7.12922e-07	0.0232		-80	5.64494e-07	0.0232
-70	0.000118999	0.0232012		-70	2.65896e-05	0.0232003		-70	0.000173586	0.0232018		-70	1.83957e-06	0.0232		-70	1.50025e-06	0.0232
-60	0.000226908	0.0232024		-60	5.2285e-05	0.0232005		-60	0.0003389	0.0232036		-60	3.59438e-06	0.0232		-60	2.8696e-06	0.0232
-50	0.000374358	0.0232039		-50	8.59594e-05	0.0232009		-50	0.000550022	0.0232058		-50	5.89116e-06	0.0232001		-50	4.90493e-06	0.0232001
-40	0.00055741	0.0232059		-40	0.000124321	0.0232013		-40	0.000809093	0.0232085		-40	8.8945e-06	0.0232001		-40	6.69946e-06	0.0232001
-30	0.000725328	0.0232076		-30	0.000165452	0.0232017		-30	0.00111504	0.0232117		-30	1.16806e-05	0.0232001		-30	8.7912e-06	0.0232001
-20	0.000920938	0.0232097		-20	0.000211144	0.0232022		-20	0.00132654	0.0232139		-20	1.42891e-05	0.0232002		-20	1.14644e-05	0.0232001
-10	0.00101274	0.0232106		-10	0.000237902	0.0232025		-10	0.00150647	0.0232158		-10	1.6715e-05	0.0232002		-10	1.35082e-05	0.0232001
0	0.00107369	0.0232113		0	0.000236274	0.0232025		0	0.00150435	0.0232158		0	1.63277e-05	0.0232002		0	1.37989e-05	0.0232001
10	0.00100665	0.0232106		10	0.000227271	0.0232024		10	0.00146625	0.0232154		10	1.56557e-05	0.0232002		10	1.14121e-05	0.0232001
20	0.000880805	0.0232092		20	0.000209926	0.0232022		20	0.0011975	0.0232126		20	1.30484e-05	0.0232001		20	1.1302e-05	0.0232001
30	0.00070079	0.0232074		30	0.000164596	0.0232017		30	0.00097429	0.0232102		30	1.06618e-05	0.0232001		30	8.45294e-06	0.0232001
40	0.000506347	0.0232053		40	0.000121167	0.0232013		40	0.00072036	0.0232076		40	7.44163e-06	0.0232001		40	6.45667e-06	0.0232001
50	0.000355108	0.0232037		50	8.0663e-05	0.0232008		50	0.000500515	0.0232053		50	5.1999e-06	0.0232001		50	3.93146e-06	0.0232
60	0.000218199	0.0232023		60	5.02762e-05	0.0232005		60	0.000300417	0.0232032		60	3.31929e-06	0.0232		60	2.5755e-06	0.0232
70	0.0001161	0.0232012		70	2.64311e-05	0.0232003		70	0.000162838	0.0232017		70	1.74001e-06	0.0232		70	1.32723e-06	0.0232
80	4.23014e-05	0.0232004		80	9.86947e-06	0.0232001		80	6.23765e-05	0.0232007		80	6.85843e-07	0.0232		80	5.3892e-07	0.0232
Depth integrated Productivity-Wall									65 m slope				75 m slope				100 m slope
									X	Y			X	Y			X	Y
		X	Y					SZA (theta)	Ed (mol/m2/d)	mol C/m2/d		SZA (theta)	Ed (mol/m2/d)	mol C/m2/d		SZA (theta)	Ed (mol/m2/d)	mol C/m2/d
		Depth (m)	mol C/m2/d	Ed (mol/m2/d)				-80	0.0023377	0.0944641		-80	0.00066415	0.0944182		-80	3.6476e-05	0.094401
		10	0.884608	27.6125				-70	0.0063305	0.0945735		-70	0.0017528	0.094448		-70	9.4493e-05	0.0944026
		12	0.283849	11.066				-60	0.01212	0.0947321		-60	0.0033673	0.0944923		-60	0.00018355	0.094405
		20	0.0515174	2.3284				-50	0.019862	0.0949442		-50	0.0053906	0.0945477		-50	0.00029985	0.0944082
		30	0.00758635	0.354845				-40	0.02951	0.0952086		-40	0.0078044	0.0946138		-40	0.00043384	0.0944119
		40	0.00118256	0.055572				-30	0.038478	0.0954543		-30	0.010768	0.094695		-30	0.00061387	0.0944168
		50	0.00018889	0.00888019				-20	0.04845	0.0957275		-20	0.013857	0.0947797		-20	0.00076148	0.0944209
		58	4.34134e-05	0.00204006				-10	0.053575	0.095868		-10	0.014854	0.094807		-10	0.00083414	0.0944229
		65	0.000270693	0.0127738				0	0.056848	0.0959576		0	0.016138	0.0948422		0	0.00089213	0.0944244
		75	2.91341e-06	0.000137697				10	0.053	0.0958522		10	0.015321	0.0948198		10	0.0007958	0.0944218
		100	2.33165e-06	0.000110098				20	0.045568	0.0956486		20	0.012973	0.0947555		20	0.00072637	0.0944199
								30	0.035778	0.0953803		30	0.01025	0.0946808		30	0.0005857	0.094416
								40	0.026917	0.0951375		40	0.0076647	0.09461		40	0.00043951	0.094412
								50	0.018242	0.0948998		50	0.0051888	0.0945422		50	0.00029424	0.0944081
Depth integrated Productivity-Slope								60	0.011338	0.0947107		60	0.0032018	0.0944877		60	0.00018226	0.094405
								70	0.0060551	0.0945659		70	0.0017021	0.0944466		70	9.8503e-05	0.0944027
		X	Y					80	0.0022866	0.0944627		80	0.00064762	0.0944177		80	3.6552e-05	0.094401
		Depth (m)	mol C/m2/d	Ed (mol/m2/d)
		10	0.884608	27.6125
		12	0.283849	11.066
		20	0.0515174	2.3284
		30	0.00758635	0.354845
		40	0.00118256	0.055572
		50	0.00018889	0.00888019
		58	4.34134e-05	0.00204006
		65	0.0405606	0.4667
		75	0.0113725	0.1315
		100	0.000631473	0.0073

## Sheet: Aa
	10 m				12 m				20 m				30 m				40 m
	X	Y			X	Y			X	Y			X	Y			X	Y
SZA (theta)	Ed (mol/m2/d)	mol C/m2/d		SZA (theta)	Ed (mol/m2/d)	mol C/m2/d		SZA (theta)	Ed (mol/m2/d)	mol C/m2/d		SZA (theta)	Ed (mol/m2/d)	mol C/m2/d		SZA (theta)	Ed (mol/m2/d)	mol C/m2/d
-80	0.737856	0.00744757		-80	0.250603	0.00735012		-80	0.0443232	0.00730886		-80	0.00612576	0.00730123		-80	0.000929664	0.00730019
-70	2.0101	0.00770202		-70	0.76896	0.00745379		-70	0.130421	0.00732608		-70	0.0172498	0.00730345		-70	0.00257818	0.00730052
-60	3.79987	0.00805997		-60	1.52842	0.00760568		-60	0.258466	0.00735169		-60	0.0338342	0.00730677		-60	0.00501552	0.007301
-50	5.90976	0.00848195		-50	2.40149	0.0077803		-50	0.420725	0.00738414		-50	0.0555984	0.00731112		-50	0.00813456	0.00730163
-40	8.1	0.00892		-40	3.24562	0.00794912		-40	0.597024	0.0074194		-40	0.0808704	0.00731617		-40	0.0119448	0.00730239
-30	10.0915	0.0093183		-30	3.9096	0.00808192		-30	0.762912	0.00745258		-30	0.106402	0.00732128		-30	0.0159106	0.00730318
-20	11.8325	0.0096665		-20	4.27464	0.00815493		-20	0.877824	0.00747556		-20	0.12852	0.0073257		-20	0.0195869	0.00730392
-10	13.0939	0.00991878		-10	4.2889	0.00815778		-10	0.921456	0.00748429		-10	0.140832	0.00732817		-10	0.0219456	0.00730439
0	13.379	0.00997581		0	3.92688	0.00808538		0	0.890352	0.00747807		0	0.140141	0.00732803		0	0.0222437	0.00730445
10	12.8434	0.00986867		10	3.33547	0.00796709		10	0.783216	0.00745664		10	0.127958	0.00732559		10	0.0208181	0.00730416
20	11.7634	0.00965267		20	2.69136	0.00783827		20	0.645408	0.00742908		20	0.107654	0.00732153		20	0.0178675	0.00730357
30	10.1779	0.00933558		30	2.03256	0.00770651		30	0.500688	0.00740014		30	0.0848448	0.00731697		30	0.014161	0.00730283
40	8.1216	0.00892432		40	1.46621	0.00759324		40	0.366206	0.00737324		40	0.0622512	0.00731245		40	0.0103853	0.00730208
50	5.88384	0.00847677		50	1.0247	0.00750494		50	0.251726	0.00735035		50	0.0426384	0.00730853		50	0.00709344	0.00730142
60	3.78605	0.00805721		60	0.672624	0.00743452		60	0.159667	0.00733193		60	0.0265291	0.00730531		60	0.004428	0.00730089
70	2.01182	0.00770236		70	0.390139	0.00737803		70	0.0880848	0.00731762		70	0.0142214	0.00730284		70	0.00231854	0.00730046
80	0.736128	0.00744723		80	0.16511	0.00733302		80	0.0108596	0.00730217		80	0.00546912	0.00730109		80	0.000875664	0.00730018
	50 m				58 m				65 m				75 m				100 m
	X	Y			X	Y			X	Y			X	Y			X	Y
SZA (theta)	Ed (mol/m2/d)	mol C/m2/d		SZA (theta)	Ed (mol/m2/d)	mol C/m2/d		SZA (theta)	Ed (mol/m2/d)	mol C/m2/d		SZA (theta)	Ed (mol/m2/d)	mol C/m2/d		SZA (theta)	Ed (mol/m2/d)	mol C/m2/d
-80	0.000144677	0.00730003		-80	3.33763e-05	0.00730001		-80	0.000182909	0.00730004		-80	2.04913e-06	0.0073		-80	1.76947e-06	0.0073
-70	0.000399038	0.00730008		-70	9.21024e-05	0.00730002		-70	0.00049248	0.0073001		-70	5.48675e-06	0.0073		-70	4.73904e-06	0.0073
-60	0.000770256	0.00730015		-60	0.000176602	0.00730004		-60	0.000947808	0.00730019		-60	1.06114e-05	0.0073		-60	9.11952e-06	0.0073
-50	0.00126144	0.00730025		-50	0.000285984	0.00730006		-50	0.00153792	0.00730031		-50	1.69287e-05	0.0073		-50	1.45195e-05	0.0073
-40	0.00184032	0.00730037		-40	0.000421589	0.00730008		-40	0.00225374	0.00730045		-40	2.50823e-05	0.00730001		-40	2.17166e-05	0.0073
-30	0.00248832	0.0073005		-30	0.000559008	0.00730011		-30	0.00302875	0.00730061		-30	3.39096e-05	0.00730001		-30	2.92766e-05	0.00730001
-20	0.00305251	0.00730061		-20	0.000702432	0.00730014		-20	0.0037679	0.00730075		-20	4.0964e-05	0.00730001		-20	3.57782e-05	0.00730001
-10	0.00345946	0.00730069		-10	0.000798768	0.00730016		-10	0.00406685	0.00730081		-10	4.88768e-05	0.00730001		-10	3.99643e-05	0.00730001
0	0.00357048	0.00730071		0	0.00082512	0.00730017		0	0.00423878	0.00730085		0	4.80743e-05	0.00730001		0	4.17096e-05	0.00730001
10	0.00338645	0.00730068		10	0.00076464	0.00730015		10	0.00395496	0.00730079		10	4.54243e-05	0.00730001		10	3.85301e-05	0.00730001
20	0.00289742	0.00730058		20	0.000675648	0.00730014		20	0.00339077	0.00730068		20	3.86312e-05	0.00730001		20	3.3575e-05	0.00730001
30	0.00231379	0.00730046		30	0.000543888	0.00730011		30	0.00268272	0.00730054		30	3.0681e-05	0.00730001		30	2.71814e-05	0.00730001
40	0.00170035	0.00730034		40	0.000402754	0.00730008		40	0.00201139	0.0073004		40	2.28614e-05	0.0073		40	2.01744e-05	0.0073
50	0.00116986	0.00730023		50	0.000276264	0.00730006		50	0.00138931	0.00730028		50	1.55234e-05	0.0073		50	1.41048e-05	0.0073
60	0.000719712	0.00730014		60	0.000169301	0.00730003		60	0.000848016	0.00730017		60	9.66899e-06	0.0073		60	8.48448e-06	0.0073
70	0.000379037	0.00730008		70	8.964e-05	0.00730002		70	0.000448848	0.00730009		70	5.15455e-06	0.0073		70	4.4928e-06	0.0073
80	0.000141005	0.00730003		80	3.28406e-05	0.00730001		80	0.000173534	0.00730003		80	1.95769e-06	0.0073		80	1.72325e-06	0.0073
Depth integrated Productivity-Wall									65 m slope				75 m slope				100 m slope
									X	Y			X	Y			X	Y
		X	Y					SZA (theta)	Ed (mol/m2/d)	mol C/m2/d		SZA (theta)	Ed (mol/m2/d)	mol C/m2/d		SZA (theta)	Ed (mol/m2/d)	mol C/m2/d
		Depth (m)	mol C/m2/d	Ed (mol/m2/d)				-80	0.008332	0.0946283		-80	0.002333	0.0944639		-80	0.0001306	0.0944036
		10	0.938568	124.279				-70	0.0223	0.095011		-70	0.006222	0.0945705		-70	0.0003512	0.0944096
		12	0.245618	36.3733				-60	0.04315	0.0955823		-60	0.01193	0.0947269		-60	0.0006687	0.0944183
		20	0.051287	7.70936				-50	0.07012	0.0963213		-50	0.01936	0.0949305		-50	0.001066	0.0944292
		30	0.00787407	1.18114				-40	0.1021	0.0971975		-40	0.02851	0.0951812		-40	0.001545	0.0944423
		40	0.00124446	0.186237				-30	0.1375	0.0981675		-30	0.03808	0.0954434		-30	0.002057	0.0944564
		50	0.00019882	0.0296941				-20	0.1698	0.0990525		-20	0.04709	0.0956903		-20	0.002598	0.0944712
		58	4.58631e-05	0.00684996				-10	0.193	0.0996882		-10	0.05371	0.0958717		-10	0.002984	0.0944818
		65	0.000235854	0.0354167				0	0.1974	0.0998088		0	0.05512	0.0959103		0	0.003085	0.0944845
		75	2.67947e-06	0.000401885				10	0.1854	0.09948		10	0.05125	0.0958042		10	0.002937	0.0944805
		100	2.31248e-06	0.000346859				20	0.158	0.0987292		20	0.04534	0.0956423		20	0.002555	0.09447
								30	0.1258	0.0978469		30	0.03595	0.095385		30	0.002065	0.0944566
								40	0.09299	0.0969479		40	0.02653	0.0951269		40	0.001524	0.0944418
								50	0.06383	0.0961489		50	0.0182	0.0948987		50	0.001043	0.0944286
Depth integrated Productivity-Slope								60	0.03925	0.0954755		60	0.01138	0.0947118		60	0.0006518	0.0944179
								70	0.02086	0.0949716		70	0.005979	0.0945638		70	0.0003378	0.0944093
		X	Y					80	0.007979	0.0946186		80	0.002266	0.0944621		80	0.0001299	0.0944036
		Depth (m)	mol C/m2/d	Ed (mol/m2/d)
		10	0.938568	124.279
		12	0.245618	36.3733
		20	0.051287	7.70936
		30	0.00787407	1.18114
		40	0.00124446	0.186237
		50	0.00019882	0.0296941
		58	4.58631e-05	0.00684996
		65	0.144396	1.6378
		75	0.0398565	0.4593
		100	0.00222001	0.0257

## Sheet: 1 phi
Depth dependent 1/phi-slope to wall
		Montastraea cavernosa				Stylophora pistillata W					Stylophora pistillata Su				Agaricia agaricites
		X	Y			X	Y				X	Y			X	Y
	Depth (m)	Ed (µmol photons/m2/s)	1/phi		Depth (m)	Ed (µmol photons/m2/s)	1/phi			Depth (m)	Ed (µmol photons/m2/s)	1/phi		Depth (m)	Ed (µmol photons/m2/s)	1/phi
	10	400	17.9048		10	67	55.098			10	67	216.607		10	310	900.319
	12	178	13.4648		12	29	24.836			12	29	190.718		12	91	275.074
	20	39	10.6848		20	6	6.51951			20	6	175.048		20	21	75.224
	30	6	10.0248		30	0.987	2.52732			30	0.987	171.632		30	3	23.834
	40	0.966	9.92412		40	0.157	1.86633			40	0.157	171.067		40	0.5	16.6965
	50	0.159	9.90798		50	0.025	1.76121			50	0.025	170.977		50	0.08	15.4974
	58	0.035	9.9055		58	0.006	1.74608			58	0.006	170.964		58	0.02	15.3261
	65	0.024	9.90528		65	0.035	1.76917			65	0.035	170.984		65	0.098	15.5488
	75	0.003	9.90486		75	0.0004	1.74162			75	0.0004	170.96		75	0.001	15.2719
	100	0.002	9.90484		100	0.0003	1.74154			100	0.0003	170.96		100	0.000110098	15.2693
Depth dependent 1/phi-slope to slope
		Montastraea cavernosa				Stylophora pistillata W					Stylophora pistillata Su				Agaricia agaricites
		X	Y			X	Y				X	Y			X	Y
	Depth (m)	Ed (µmol photons/m2/s)	1/phi		Depth (m)	Ed (µmol photons/m2/s)	1/phi			Depth (m)	Ed (µmol photons/m2/s)	1/phi		Depth (m)	Ed (µmol photons/m2/s)	1/phi
	10	400	17.9048		10	67	55.098			10	67	216.607		10	310	900.319
	12	178	13.4648		12	29	24.836			12	29	190.718		12	91	275.074
	20	39	10.6848		20	6	6.51951			20	6	175.048		20	21	75.224
	30	6	10.0248		30	0.987	2.52732			30	0.987	171.632		30	3	23.834
	40	0.966	9.92412		40	0.157	1.86633			40	0.157	171.067		40	0.5	16.6965
	50	0.159	9.90798		50	0.025	1.76121			50	0.025	170.977		50	0.08	15.4974
	58	0.035	9.9055		58	0.006	1.74608			58	0.006	170.964		58	0.02	15.3261
	65	8.5	10.0748		65	1.32	2.79251			65	1.32	171.859		65	4.57	28.3163
	75	2.38	9.9524		75	0.374	2.03914			75	0.374	171.215		75	1.28	18.9234
	100	0.135	9.9075		100	0.021	1.75802			100	0.021	170.974		100	0.071	15.4717
